# Supplementary material for: Evaluation of two point-of-care molecular diagnostic platforms for rapid detection of equine Hendra virus
Source: Vet Anim Sci. 2026 May 30;33:100713. doi: 10.1016/j.vas.2026.100713 (PMC13253132; doi:10.1016/j.vas.2026.100713)
Supplement: Supplementary file 3 [file mmc3.xlsx]

## Sheet: G1
G1 Repeatability - Intra Assay Validation
															Coefficient of Variation
Operator	Run #	Test Date		Replicate 1		Replicate 2		Replicate 3		Replicate 4		Replicate 5				Between Operator	Within Run	Between Day
			Viral Load	HeV Ct	Int ctl Ct	HeV Ct	Int ctl Ct	HeV Ct	Int ctl Ct	HeV Ct	Int ctl Ct	HeV Ct	Int ctl Ct		High	0.043	0.0196	0.0253
1 - UQ	Day 1	2024-11-11	High	27.0346	25.3454	26.7797	23.0939	26.6641	22.7957	26.8478	25.0311	26.7952	22.0144		Medium	0.0222	0.0139	0.0179
			Medium	30.871	21.3096	30.721	24.1234	30.5897	24.1034	31.308	23.7062	31.7399	20.3809		Low	0.0165	0.0103	0.0176
			Low	32.1649	20.3208	32.0982	22.8884	32.5926	20.0446	32.65	22.8737	32.26	23.0978
	Day 2	2024-11-12	High	27.691	25.6617	27.4354	26.8253	27.5153	26.9315	27.3957	24.4185	27.3878	25.0764
			Medium	30.2885	25.4963	30.6334	24.1485	30.2785	25.5004	30.8095	25.5362	30.8339	22.3592
			Low	33.4568	24.3793	32.696	23.7875	32.4124	24.0618	32.55	23.5434	33.2161	24.4002
	Day 3	2024-11-13	High	28.8862	26.056	29.516	27.1826	29.2994	27.3891	28.8029	25.9904	29.1986	25.0828
			Medium	30.8862	22.1258	31.7009	21.3988	31.639	23.8337	30.9971	24.4459	31.4834	24.1904
			Low	32.2119	23.0785	32.78	23.0894	32.582	23.0909	33.2038	23.041	33.0145	23.0804
	Day 4	2024-11-14	High	31.4397	ND	30.745	ND	31.8044	ND	30.96	ND	31.5971	ND
			Medium	32.8104	31.5805	32.0433	ND	32.5716	ND	32.37	ND	32.2067	ND
			Low	32.3022	22.2451	32.4749	20.6369	32.9952	19.5946	32.97	21.5054	32.9001	21.5501
	Day 5	2024-11-15	High	29.0322	23.9711	29.2762	25.1168	28.9168	25.1102	28.9457	25.1402	29.0179	24.1082
			Medium	30.4429	24.0828	30.4154	22.6289	30.2547	24.1017	30.2351	24.1564	30.3175	23.7822
			Low	33.1028	23.1295	32.9963	21.7009	33.05	20.809	32.96	23.0665	32.7356	23.0144
2 - BSL	Day 1	2024-11-11	High	28.33	25.5939	28.25	25.7867	28.02	25.4665	28.81	26.4322	28.22	25.8453
			Medium	31.61	25.7058	31.99	25.7614	32.13	26.0264	31.81	25.6349	31.94	25.8686
			Low	32.43	24.2392	33.16	24.5914	32.73	24.2946	33.1	24.3834	32.61	20.1457
	Day 2	2024-11-12	High	27.53	22.5856	27.38	25.4584	27.89	24.2256	27.82	24.7053	27.75	25.5918
			Medium	30.67	25.4443	31.03	23.4891	31.25	25.5899	31.17	25.3375	30.95	24.2862
			Low	32.65	24.6873	33.32	24.7631	33.14	24.6266	32.71	24.7285	33.46	24.7506
	Day 3	2024-11-13	High	28.42	26.0431	28.26	26.1361	28.23	25.8321	28.09	25.5171	28.18	26.2523
			Medium	31.54	25.827	31.19	24.4235	31.18	25.153	31.46	25.4918	31.42	26.326
			Low	33.54	24.6543	32.98	24.5628	33.28	24.2452	32.68	21.8973	32.76	24.2467
	Day 4	2024-11-14	High	28.93	26.1413	28.35	25.8938	28.19	25.2074	28.26	21.3998	28.21	25.1253
			Medium	30.83	22.0212	31.17	25.3843	31.12	25.1475	30.86	25.2449	31.02	23.4094
			Low	33.12	24.3673	32.63	24.3669	33.05	22.463	33.09	22.4086	33.19	24.4265
	Day 5	2024-11-15	High	32.33	ND	29.57	29.5235	30.05	30.3156	29.27	26.7366	28.49	26.4565
			Medium	32.04	24.4106	31.2	21.6365	30.94	25.8762	30.75	24.5011	30.99	25.8685
			Low	32.5	22.3392	32.54	22.6437	33.14	21.5947	32.08	20.254	32.53	21.6668

## Sheet: G2
G2 Repeatability - Intra Assay Validation
															Coefficient of Variation
Operator	Run #	Test Date		Replicate 1		Replicate 2		Replicate 3		Replicate 4		Replicate 5				Between Operator	Within Run	Between Day
			Viral Load	HeV Ct	Int ctl Ct	HeV Ct	Int ctl Ct	HeV Ct	Int ctl Ct	HeV Ct	Int ctl Ct	HeV Ct	Int ctl Ct		High	0.0264	0.0172	0.09
1 - UQ	Day 1	2024-11-11	High	22.5908	28.6744	22.6085	28.0561	22.2854	27.7912	22.527	28.2059	22.3692	28.416		Medium	0.0091	0.0148	0.0295
			Medium	25.3186	27.4881	25.1754	28.6569	25.5547	28.8463	25.3274	26.24	25.2814	28.3597		Low	0.0233	0.0069	0.0226
			Low	27.3804	29.1149	27.5949	29.6685	27.4483	29.0687	27.3564	28.3655	27.5209	29.2713
	Day 2	2024-11-12	High	22.9588	27.0079	22.8292	29.8769	23.0589	27.3959	23.1788	30.6499	22.9775	30.3581
			Medium	25.4509	27.553	25.4246	25.9152	25.3823	27.2947	25.3331	29.7696	25.2787	29.1495
			Low	28.1257	31.4468	28.1703	31.058	28.2125	29.0934	28.086	31.1676	28.2955	30.9235
	Day 3	2024-11-13	High	24.1212	29.3902	24.1353	28.0252	24.012	28.7949	23.9622	28.5219	24.0574	25.8605
			Medium	25.3604	27.4584	25.4619	28.541	25.5318	28.9217	25.503	28.6458	25.3363	28.0532
			Low	29	30.0012	28.8007	30.2265	28.5421	29.5977	28.542	27.9627	28.2525	29.2488
	Day 4	2024-11-14	High	25.2119	ND	25.1896	ND	25.4173	ND	25.4134	ND	25.2845	ND
			Medium	27.6295	29.3057	27.4459	29.843	27.3088	30.2027	27.2073	29.2704	27.1432	30.2191
			Low	27.9734	29.2647	28.0509	28.5569	28.0807	28.2197	28.1517	29.575	28.0346	30.0705
	Day 5	2024-11-15	High	24.4544	27.7111	24.7508	29.073	24.5807	28.4756	24.6318	28.5357	24.4614	28.4431
			Medium	25.4096	28.8627	25.23	28.9579	25.4035	28.4582	25.0203	28.5392	25.3293	29.0663
			Low	28.848	30.5687	28.8256	30.624	29.0112	30.2498	29.0173	30.8653	28.8167	30.7269
2 - BSL	Day 1	2024-11-11	High	23.49	29.2497	23.51	29.8565	23.79	29.6781	23.82	29.0626	23.99	29.6716
			Medium	25.69	30.5203	25.69	30.9936	25.69	30.3095	26.02	30.3069	25.9	30.0723
			Low	29.43	31.0094	29.63	31.4471	28.77	30.4144	29.06	30.7694	29.45	28.0778
	Day 2	2024-11-12	High	23.21	28.8875	23.13	29.21	23.16	29.2095	23.06	29.0284	23.18	29.0771
			Medium	25.36	30.0494	25.36	30.4254	25.55	30.2065	25.71	30.4541	25.42	30.1816
			Low	28.74	31.2888	29	31.2706	28.79	31.5456	29.05	31.3369	28.41	31.4532
	Day 3	2024-11-13	High	23.41	29.2868	23.44	28.8343	23.37	29.7758	23.76	27.6487	23.38	29.003
			Medium	25.26	30.7457	25.95	30.5171	25.87	30.1976	25.92	30.3838	26.21	30.5975
			Low	29.1	31.1573	29.82	31.6492	29.37	31.4343	29.3	31.3901	29.66	31.1054
	Day 4	2024-11-14	High	23.5	28.3509	23.44	28.2808	23.45	28.8403	23.54	28.9977	23.46	29.3336
			Medium	26.07	30.4627	26.08	30.4251	26.29	30.9204	26.09	29.6525	26.01	30.1452
			Low	29.3	31.1706	29.49	31.1488	29.54	31.426	29.48	31.4915	29.32	31.0806
	Day 5	2024-11-15	High	30.11	ND	32.68	ND	24.96	ND	32.6	30.3268	26.5	30.1636
			Medium	25.81	30.5482	26.86	31.3754	31.5	ND	26.11	ND	25.79	ND
			Low	28.74	31.0742	29.07	31.6172	28.98	29.8582	28.72	30.5649	29.61	31.7907
