# Supplementary material for: Evaluation of two point-of-care molecular diagnostic platforms for rapid detection of equine Hendra virus
Source: Vet Anim Sci. 2026 May 30;33:100713. doi: 10.1016/j.vas.2026.100713 (PMC13253132; doi:10.1016/j.vas.2026.100713)
Supplement: Supplementary file 4 [file mmc4.xlsx]

## Sheet: Raw
SAN	Sample Type	Sample Source	ACDP HeV Assay										Molecular Diagnostics results Reference Standard (ACDP)
			CRUDE sample (1:5 dilution)					RNA sample
					Ct Mean	Result	HeV copies/µL			Ct Mean	Result	HeV copies/µL			Ct Mean	Result	HeV copies/µL
23-00539-0001	VTM	ACDP	32.5725	33.2337	32.9031	POS	36.01	22.1414	21.3222	21.921	POS	83738.6	21.3	21.4	21.4	POS	119728
23-00539-0002	VTM	ACDP	28.801	29.415	29.108	POS	524.09	21.0703	20.1763	20.9415	POS	169422	21.6	21.6	21.6	POS	103957
23-00539-0004	VTM	ACDP	NEG	NEG	45	NEG	0.0071	31.7077	30.8811	32.4406	POS	51.22	30.9	31.7	31.3	POS	110
23-00539-0005	VTM	ACDP	NEG	NEG	45	NEG	0.0071	34.8635	33.8035	34.3194	POS	13.43	32.4	32.4	32.4	POS	51
23-00539-0006	VTM	ACDP	35.1281	34.6778	34.903	POS	8.8	33.7422	32.3682	33.6142	POS	21.99	30.3	30.6	30.5	POS	194
23-00539-0007	VTM	ACDP	35.7908	41.8375	38.8142	POS	0.563	27.4659	26.5413	27.0701	POS	2145.32	24.6	25	24.8	POS	10848
23-00539-0008	VTM	ACDP	NEG	39.4924	39.4924	POS	0.344	32.7178	NEG	45	NEG	0.00713	31.4	31.7	31.6	POS	89
23-00539-0010	VTM	ACDP	NEG	NEG	45	NEG	0.0071	NEG	NEG	45	NEG	0.00713	32.4	31.9	32.1	POS	63
23-00539-0011	VTM	ACDP	32.2758	33.0158	32.6458	POS	44.49	31.4471	31.2498	31.2747	POS	111.2	30.4	30.1	30.3	POS	223
23-00539-0012	VTM	ACDP	22.0778	20.7406	21.4092	POS	119110	23.1988	21.7809	22.4984	POS	54865.5	19.3	19	19.1	POS	607637
23-00539-0013	VTM	ACDP	NEG	36.6327	36.6327	POS	2.66	33.654	35.1565	35.1565	POS	7.12	34.6	35.9	35.3	POS	7
23-00539-0014	VTM	ACDP	NEG	35.1813	35.1813	POS	7.12	27.6159	27.1498	27.618	POS	1508.24	25.2	25.2	25.2	POS	8178
23-00539-0015	VTM	ACDP	34.5986	38.726	36.6623	POS	2.47	30.2903	29.0997	29.6713	POS	343.38	28.2	28	28.1	POS	1055
23-00539-0016	VTM	ACDP	NEG	NEG	45	NEG	0.0071	NEG	NEG	32.158	POS	58.97	NEG	NEG	45	NEG	0
23-00539-0017	VTM	ACDP	31.0424	31.6785	31.3604	POS	103.63	30.5071	30.6711	31.3301	POS	111.2	28.8	28.9	28.9	POS	599
23-00539-0018	VTM	ACDP	NEG	NEG	45	NEG	0.0071	NEG	NEG	45	NEG	0.00713	36.5	35.8	36.2	POS	3
23-00539-0019	VTM	ACDP	NEG	NEG	45	NEG	0.0071	32.9694	NEG	45	NEG	0.00713	NEG	35	35	POS	8
23-00539-0020	VTM	ACDP	NEG	NEG	45	NEG	0.0071	32.7506	32.5172	32.5	POS	47.74	35.1	35.9	35.5	POS	6
23-00539-0021	VTM	ACDP	38.4789	NEG	38.4789	POS	0.696	33.7049	31.7366	33.3314	POS	27.17	30.9	31.4	31.1	POS	127
23-00539-0022	VTM	ACDP	NEG	NEG	45	NEG	0.0071	NEG	NEG	45	NEG	0.00713	NEG	NEG	45	NEG	0
23-00539-0023	VTM	ACDP	NEG	NEG	45	NEG	0.0071	NEG	NEG	45	NEG	0.00713	35.9	33.3	34.6	POS	11
23-00539-0024	VTM	ACDP	35.497	34.0671	34.782	POS	9.44	31.7481	30.1501	30.9847	POS	137.38	27	26.9	26.9	POS	2462
23-00539-0025	VTM	ACDP	30.2459	30.5849	30.4154	POS	209.67	22.1825	21.1336	21.7047	POS	96412.8	18.7	18.8	18.7	POS	805993
23-00539-0026	VTM	ACDP	33.2249	33.7258	33.4754	POS	23.59	25.0132	23.6502	24.0348	POS	19064.8	21.3	21.3	21.3	POS	128489
23-00539-0027	VTM	ACDP	38.5647	41.4866	40.0256	POS	0.242	NEG	NEG	45	NEG	0.00713	35.9	34.4	35.2	POS	7
23-00539-0028	VTM	ACDP	NEG	NEG	45	NEG	0.0071	32.3877	31.5633	31.3107	POS	111.2	30.5	30.6	30.6	POS	180
23-00539-0030	VTM	ACDP	NEG	NEG	45	NEG	0.0071	30.0449	28.4475	29.4377	POS	424.22	26.3	26.3	26.3	POS	3761
23-00539-0031	VTM	ACDP	NEG	NEG	45	NEG	0.0071	32.0441	30.5399	31.2997	POS	111.2	28.5	28.6	28.6	POS	741
23-00539-0032	VTM	ACDP	38.8923	NEG	38.8923	POS	0.525	NEG	34.9469	34.9469	POS	8.8	NEG	36	36	POS	4
23-00539-0033	VTM	ACDP	36.7824	36.0757	36.429	POS	3.06	32.8577	34.3413	33.4141	POS	25.32	34.3	34.8	34.5	POS	12
23-00539-0034	VTM	ACDP	37.9602	37.462	37.7111	POS	1.22	32.2772	32.61	32.9118	POS	36.01	29.9	29.9	29.9	POS	296
23-00539-0035	VTM	ACDP	40.5954	38.52	39.5577	POS	0.321	31.988	33.815	32.9015	POS	36.01	29.2	29.1	29.2	POS	485
23-00539-0036	VTM	ACDP	38.5713	38.629	38.6002	POS	0.649	28.1449	28.4109	28.2779	POS	920.96	27.3	27.2	27.2	POS	1992
23-00539-0037	VTM	ACDP	NEG	36.6115	36.6115	POS	2.66	30.968	32.0962	31.5321	POS	96.58	30.9	31.5	31.2	POS	118
23-00539-0038	VTM	ACDP	32.4373	32.2897	32.3635	POS	51.22	24.5092	25.0257	24.7674	POS	10849.1	23.6	23.4	23.5	POS	27170
23-00539-0039	VTM	ACDP	NEG	NEG	45	NEG	0.0071	30.2199	29.987	30.1034	POS	259.03	28.5	28.5	28.5	POS	795
23-00539-0040	VTM	ACDP	NEG	NEG	45	NEG	0.0071	33.2257	33.7953	33.5105	POS	23.59	32.5	32.7	32.6	POS	44
23-00539-0041	VTM	ACDP	NEG	NEG	45	NEG	0.0071	NEG	34.7165	34.7165	POS	10.13	33.2	33.6	33.4	POS	25
23-00539-0042	VTM	ACDP	39.4684	NEG	39.4684	POS	0.344	34.8028	33.2246	34.0137	POS	16.59	33.2	32.8	33	POS	33
23-00539-0043	VTM	ACDP	NEG	38.242	38.242	POS	0.86	NEG	33.0745	33.0745	POS	31.28	34.7	34.6	34.7	POS	10
23-00539-0044	VTM	ACDP	NEG	NEG	45	NEG	0.0071	NEG	NEG	45	NEG	0.00713	36.1	NEG	36.1	POS	4
23-00539-0045	VTM	ACDP	NEG	NEG	45	NEG	0.0071	31.8076	31.6696	31.7386	POS	83.89	31.2	30.9	31	POS	136
23-00539-0046	VTM	ACDP	36.087	NEG	36.087	POS	3.78	33.2233	NEG	33.2233	POS	29.15	33.3	34.5	33.9	POS	18
23-00539-0047	VTM	ACDP	40.6201	NEG	40.6201	POS	0.158	32.8605	NEG	32.8605	POS	36.01	34.3	36	35.2	POS	7
23-00539-0048	VTM	ACDP	NEG	NEG	45	NEG	0.0071	28.9395	28.3703	28.6549	POS	694.74	NEG	NEG	45	NEG	0
1	Swab buffer	UQ	NEG	NEG	45	NEG	0.0071	Pending	NEG	45	NEG	0.0071	NEG	NEG	45	NEG	0.0071
2	Swab buffer	UQ	NEG	NEG	45	NEG	0.0071	Pending	NEG	45	NEG	0.0071	NEG	NEG	45	NEG	0.0071
3	Swab buffer	UQ	NEG	NEG	45	NEG	0.0071	Pending	NEG	45	NEG	0.0071	NEG	NEG	45	NEG	0.0071
4	Swab buffer	UQ	NEG	NEG	45	NEG	0.0071	Pending	NEG	45	NEG	0.0071	NEG	NEG	45	NEG	0.0071
5	Swab buffer	UQ	NEG	NEG	45	NEG	0.0071	Pending	NEG	45	NEG	0.0071	NEG	NEG	45	NEG	0.0071
6	Swab buffer	UQ	NEG	NEG	45	NEG	0.0071	Pending	NEG	45	NEG	0.0071	NEG	NEG	45	NEG	0.0071
7	Swab buffer	UQ	NEG	NEG	45	NEG	0.0071	Pending	NEG	45	NEG	0.0071	NEG	NEG	45	NEG	0.0071
8	Swab buffer	UQ	NEG	NEG	45	NEG	0.0071	Pending	NEG	45	NEG	0.0071	NEG	NEG	45	NEG	0.0071
9	Swab buffer	UQ	NEG	NEG	45	NEG	0.0071	Pending	NEG	45	NEG	0.0071	NEG	NEG	45	NEG	0.0071
10	Swab buffer	UQ	NEG	NEG	45	NEG	0.0071	Pending	NEG	45	NEG	0.0071	NEG	NEG	45	NEG	0.0071
11	Swab buffer	UQ	NEG	NEG	45	NEG	0.0071	Pending	NEG	45	NEG	0.0071	NEG	NEG	45	NEG	0.0071
12	Swab buffer	UQ	NEG	NEG	45	NEG	0.0071	Pending	NEG	45	NEG	0.0071	NEG	NEG	45	NEG	0.0071
13	Swab buffer	UQ	NEG	NEG	45	NEG	0.0071	Pending	NEG	45	NEG	0.0071	NEG	NEG	45	NEG	0.0071
14	Swab buffer	UQ	NEG	NEG	45	NEG	0.0071	Pending	NEG	45	NEG	0.0071	NEG	NEG	45	NEG	0.0071
15	Swab buffer	UQ	NEG	NEG	45	NEG	0.0071	Pending	NEG	45	NEG	0.0071	NEG	NEG	45	NEG	0.0071
16	Swab buffer	UQ	NEG	NEG	45	NEG	0.0071	Pending	NEG	45	NEG	0.0071	NEG	NEG	45	NEG	0.0071
17	Swab buffer	UQ	NEG	NEG	45	NEG	0.0071	Pending	NEG	45	NEG	0.0071	NEG	NEG	45	NEG	0.0071
18	Swab buffer	UQ	NEG	NEG	45	NEG	0.0071	Pending	NEG	45	NEG	0.0071	NEG	NEG	45	NEG	0.0071
19	Swab buffer	UQ	NEG	NEG	45	NEG	0.0071	Pending	NEG	45	NEG	0.0071	NEG	NEG	45	NEG	0.0071
20	Swab buffer	UQ	NEG	NEG	45	NEG	0.0071	Pending	NEG	45	NEG	0.0071	NEG	NEG	45	NEG	0.0071
21	Swab buffer	UQ	NEG	NEG	45	NEG	0.0071	Pending	NEG	45	NEG	0.0071	NEG	NEG	45	NEG	0.0071
22	Swab buffer	UQ	NEG	NEG	45	NEG	0.0071	Pending	NEG	45	NEG	0.0071	NEG	NEG	45	NEG	0.0071
23	Swab buffer	UQ	NEG	NEG	45	NEG	0.0071	Pending	NEG	45	NEG	0.0071	NEG	NEG	45	NEG	0.0071
24	Swab buffer	UQ	NEG	NEG	45	NEG	0.0071	Pending	NEG	45	NEG	0.0071	NEG	NEG	45	NEG	0.0071
25	Swab buffer	UQ	NEG	NEG	45	NEG	0.0071	Pending	NEG	45	NEG	0.0071	NEG	NEG	45	NEG	0.0071
23-00539-0050	10% EDTA	ACDP	32.1064	36.0526	35.1339	POS	7.64	31.7729	32.1606	31.9668	POS	67.9	28.3	28.3	28.3	POS	915
23-00539-0051	10% EDTA	ACDP	35.2724	39.1475	38.2071	POS	0.86	34.2626	35.3576	34.8101	POS	9.44	32.5	31.7	32.1	POS	63
23-00539-0052	10% EDTA	ACDP	31.286	35.899	34.9901	POS	8.2	27.1129	27.2787	27.1958	POS	1999.35	26.6	26.6	26.6	POS	3043
23-00539-0053	10% EDTA	ACDP	33.3228	36.9331	36.0334	POS	4.05	31.5999	32.1416	31.8707	POS	72.86	29.6	29.8	29.7	POS	341
23-00539-0054	10% EDTA	ACDP	29.7905	35.1222	34.2	POS	14.41	31.4901	31.5761	31.5331	POS	96.58	27.2	26.9	27	POS	2294
23-00539-0055	10% EDTA	ACDP	32.2896	40.4022	39.5244	POS	0.344	28.5758	29.8114	29.1936	POS	488.43	25.7	25.7	25.7	POS	5745
23-00539-0056	10% EDTA	ACDP	32.5212	35.8519	34.9359	POS	8.8	32.0003	33.0651	32.5327	POS	47.74	28.2	28.5	28.4	POS	853
23-00539-0057	10% EDTA	ACDP	32.2313	36.5223	35.5234	POS	5.76	33.2353	34.3742	33.8047	POS	19.1	29.5	28.8	29.1	POS	521
23-00539-0058	10% EDTA	ACDP	34.0369	38.11	37.1575	POS	1.74	33.9223	34.6478	34.2851	POS	13.43	30.6	30.7	30.7	POS	168
23-00539-0059	10% EDTA	ACDP	NEG	NEG	45	NEG	0.0071	NEG	NEG	45	NEG	0.00713	NEG	NEG	45	NEG	0
23-00539-0060	10% EDTA	ACDP	34.4335	NEG	45	NEG	0.0071	32.3601	33.5436	32.9518	POS	33.56	30.2	30.9	30.5	POS	194
23-00539-0061	10% EDTA	ACDP	35.0616	40.1395	39.2663	POS	0.396	36.9829	NEG	36.9829	POS	2	31.6	32.6	32.1	POS	63
23-00539-0062	10% EDTA	ACDP	34.2676	38.5185	37.5933	POS	1.31	28.4015	29.97	29.1858	POS	488.43	26.2	26.6	26.4	POS	3504
23-00539-0063	10% EDTA	ACDP	NEG	NEG	45	NEG	0.0071	36.9838	36.128	36.5559	POS	2.66	31.5	31.8	31.6	POS	89
23-00539-0064	10% EDTA	ACDP	30.6458	34.3614	33.4301	POS	25.32	33.5949	37.2743	35.4346	POS	6.18	29.3	29.4	29.4	POS	421
23-00539-0065	10% EDTA	ACDP	32.0752	36.6143	35.5696	POS	5.37	34.6013	NEG	34.6013	POS	10.87	31.5	32.1	31.8	POS	77
23-00539-0066	10% EDTA	ACDP	NEG	NEG	45	NEG	0.0071	37.0681	NEG	37.0681	POS	1.87	37.8	33.4	35.6	POS	5
23-00539-0067	10% EDTA	ACDP	31.8945	36.2012	35.2351	POS	7.12	32.4102	33.8981	33.1542	POS	29.15	29.1	29.2	29.2	POS	485
23-00539-0068	10% EDTA	ACDP	33.9019	38.7217	37.8283	POS	1.14	NEG	36.5351	36.5351	POS	2.85	31.2	31	31.1	POS	127
23-00539-0069	10% EDTA	ACDP	NEG	NEG	45	NEG	0.0071	30.424	31.5414	30.9827	POS	137.38	27.5	27.6	27.6	POS	1501
23-00539-0070	10% EDTA	ACDP	32.6122	37.7081	36.7535	POS	2.31	34.3341	35.1824	34.7582	POS	9.44	30.3	30.2	30.3	POS	223
23-00539-0071	10% EDTA	ACDP	NEG	NEG	45	NEG	0.0071	NEG	NEG	45	NEG	0.00713	32.6	32.8	32.7	POS	41
23-00539-0072	10% EDTA	ACDP	33.9318	38.4417	37.6036	POS	1.31	NEG	NEG	45	NEG	0.00713	36.2	NEG	36.2	POS	3
23-00539-0073	10% EDTA	ACDP	-	-	45	NEG	0.0071	NEG	36.5445	36.5445	POS	2.85	NEG	NEG	45	NEG	0
23-00539-0074	10% EDTA	ACDP	33.6738	38.2758	45	NEG	0.0071	34.599	36.8251	35.712	POS	5.01	29	28.9	28.9	POS	599
23-00539-0075	10% EDTA	ACDP	35.2552	NEG	35.6801	POS	5.01	37.1701	NEG	37.1701	POS	1.74	35.7	34.4	35.1	POS	8
23-00539-0076	10% EDTA	ACDP	32.4195	36.5531	32.8479	POS	38.64	34.5017	35.0111	34.7564	POS	9.44	31	31.2	31.1	POS	127
23-00539-0077	10% EDTA	ACDP	NEG	NEG	45	NEG	0.0071	32.141	33.5682	32.8546	POS	36.01	27.8	27.9	27.8	POS	1304
23-00539-0079	10% EDTA	ACDP	32.5364	36.4681	35.5574	POS	5.37	NEG	37.3255	37.3255	POS	1.62	31.9	32	32	POS	67
1	10% EDTA	UQ	NEG	NEG	45	NEG	0.0071	Pending	NEG	45	NEG	0.0071	NEG	NEG	45	NEG	0.0071
2	10% EDTA	UQ	NEG	NEG	45	NEG	0.0071	Pending	NEG	45	NEG	0.0071	NEG	NEG	45	NEG	0.0071
3	10% EDTA	UQ	NEG	NEG	45	NEG	0.0071	Pending	NEG	45	NEG	0.0071	NEG	NEG	45	NEG	0.0071
4	10% EDTA	UQ	NEG	NEG	45	NEG	0.0071	Pending	NEG	45	NEG	0.0071	NEG	NEG	45	NEG	0.0071
5	10% EDTA	UQ	NEG	NEG	45	NEG	0.0071	Pending	NEG	45	NEG	0.0071	NEG	NEG	45	NEG	0.0071
6	10% EDTA	UQ	NEG	NEG	45	NEG	0.0071	Pending	NEG	45	NEG	0.0071	NEG	NEG	45	NEG	0.0071
7	10% EDTA	UQ	NEG	NEG	45	NEG	0.0071	Pending	NEG	45	NEG	0.0071	NEG	NEG	45	NEG	0.0071
8	10% EDTA	UQ	NEG	NEG	45	NEG	0.0071	Pending	NEG	45	NEG	0.0071	NEG	NEG	45	NEG	0.0071
9	10% EDTA	UQ	NEG	NEG	45	NEG	0.0071	Pending	NEG	45	NEG	0.0071	NEG	NEG	45	NEG	0.0071
10	10% EDTA	UQ	NEG	NEG	45	NEG	0.0071	Pending	NEG	45	NEG	0.0071	NEG	NEG	45	NEG	0.0071
11	10% EDTA	UQ	NEG	NEG	45	NEG	0.0071	Pending	NEG	45	NEG	0.0071	NEG	NEG	45	NEG	0.0071
12	10% EDTA	UQ	NEG	NEG	45	NEG	0.0071	Pending	NEG	45	NEG	0.0071	NEG	NEG	45	NEG	0.0071
13	10% EDTA	UQ	NEG	NEG	45	NEG	0.0071	Pending	NEG	45	NEG	0.0071	NEG	NEG	45	NEG	0.0071
14	10% EDTA	UQ	NEG	NEG	45	NEG	0.0071	Pending	NEG	45	NEG	0.0071	NEG	NEG	45	NEG	0.0071
15	10% EDTA	UQ	NEG	NEG	45	NEG	0.0071	Pending	NEG	45	NEG	0.0071	NEG	NEG	45	NEG	0.0071
16	10% EDTA	UQ	NEG	NEG	45	NEG	0.0071	Pending	NEG	45	NEG	0.0071	NEG	NEG	45	NEG	0.0071
17	10% EDTA	UQ	NEG	NEG	45	NEG	0.0071	Pending	NEG	45	NEG	0.0071	NEG	NEG	45	NEG	0.0071
18	10% EDTA	UQ	NEG	NEG	45	NEG	0.0071	Pending	NEG	45	NEG	0.0071	NEG	NEG	45	NEG	0.0071
19	10% EDTA	UQ	NEG	NEG	45	NEG	0.0071	Pending	NEG	45	NEG	0.0071	NEG	NEG	45	NEG	0.0071
20	10% EDTA	UQ	NEG	NEG	45	NEG	0.0071	Pending	NEG	45	NEG	0.0071	NEG	NEG	45	NEG	0.0071
21	10% EDTA	UQ	NEG	NEG	45	NEG	0.0071	Pending	NEG	45	NEG	0.0071	NEG	NEG	45	NEG	0.0071
22	10% EDTA	UQ	NEG	NEG	45	NEG	0.0071	Pending	NEG	45	NEG	0.0071	NEG	NEG	45	NEG	0.0071
23	10% EDTA	UQ	NEG	NEG	45	NEG	0.0071	Pending	NEG	45	NEG	0.0071	NEG	NEG	45	NEG	0.0071
24	10% EDTA	UQ	NEG	NEG	45	NEG	0.0071	Pending	NEG	45	NEG	0.0071	NEG	NEG	45	NEG	0.0071
25	10% EDTA	UQ	NEG	NEG	45	NEG	0.0071	Pending	NEG	45	NEG	0.0071	NEG	NEG	45	NEG	0.0071

## Sheet: Summary
Sensitivity analysis of Bayesian latent class model estimates under alternative prior distributions
Assay	Prior distribution	Median DSe	95% PI	Median DSp	95% PI
ACDP RT-qPCR (reference)	Informative priors	0.955	0.908 – 0.983	0.978	0.915 – 0.999
	Weakly informative priors	0.952	0.902 – 0.981	0.976	0.912 – 0.998
	Non-informative priors	0.949	0.898 – 0.979	0.975	0.910 – 0.998
POC RT-qPCR (purified RNA)	Informative priors	0.847	0.776 – 0.906	0.972	0.903 – 0.998
	Weakly informative priors	0.842	0.771 – 0.902	0.97	0.900 – 0.997
	Non-informative priors	0.839	0.768 – 0.900	0.969	0.898 – 0.997
POC RT-qPCR (HUDSON)	Informative priors	0.67	0.569 – 0.759	0.978	0.915 – 0.999
	Weakly informative priors	0.664	0.560 – 0.754	0.976	0.912 – 0.998
	Non-informative priors	0.659	0.555 – 0.750	0.975	0.910 – 0.998
Posterior median estimates and 95% credible intervals are shown. Results demonstrate minimal variation across prior distribution settings, indicating robustness of Bayesian latent class model estimates.

## Sheet: Processed
SAN	Sample	Crude	ACDP		SAN	Sample	Crude	ACDP			VTM-ACDP	Crude				SAN	Sample	RUQ	ACDP		SAN	Sample	RUQ	ACDP			VTM-ACDP	R-UQ				SAN	Sample	Crude	RUQ		SAN	Sample	Crude	RUQ			VTM-ACDP	R-UQ
23-00539-0016	VTM	NEG	NEG		23-00539-0059	10% EDTA	NEG	NEG				POS	NEG			23-00539-0022	VTM	NEG	NEG		23-00539-0059	10% EDTA	NEG	NEG				POS	NEG			23-00539-0001	VTM	POS	POS		23-00539-0050	10% EDTA	POS	POS				POS	NEG
23-00539-0022	VTM	NEG	NEG		23-00539-0073	10% EDTA	NEG	NEG		ACDP	POS	27	15			23-00539-0016	VTM	POS	NEG		23-00539-0073	10% EDTA	POS	NEG		ACDP	POS	35	7			23-00539-0002	VTM	POS	POS		23-00539-0051	10% EDTA	POS	POS		Crude	POS	25	12
23-00539-0048	VTM	NEG	NEG		23-00539-0060	10% EDTA	NEG	POS			NEG	0	3			23-00539-0048	VTM	POS	NEG		23-00539-0071	10% EDTA	NEG	POS			NEG	2	1			23-00539-0004	VTM	NEG	POS		23-00539-0052	10% EDTA	POS	POS			NEG	2	6
23-00539-0004	VTM	NEG	POS		23-00539-0063	10% EDTA	NEG	POS						45		23-00539-0008	VTM	NEG	POS		23-00539-0072	10% EDTA	NEG	POS						45		23-00539-0005	VTM	NEG	POS		23-00539-0053	10% EDTA	POS	POS						45
23-00539-0005	VTM	NEG	POS		23-00539-0066	10% EDTA	NEG	POS								23-00539-0010	VTM	NEG	POS		23-00539-0050	10% EDTA	POS	POS								23-00539-0006	VTM	POS	POS		23-00539-0054	10% EDTA	POS	POS
23-00539-0010	VTM	NEG	POS		23-00539-0069	10% EDTA	NEG	POS			VTM-UQ	Crude				23-00539-0018	VTM	NEG	POS		23-00539-0051	10% EDTA	POS	POS			VTM-UQ	R-UQ				23-00539-0007	VTM	POS	POS		23-00539-0055	10% EDTA	POS	POS			VTM-UQ	R-UQ
23-00539-0018	VTM	NEG	POS		23-00539-0071	10% EDTA	NEG	POS				POS	NEG			23-00539-0019	VTM	NEG	POS		23-00539-0052	10% EDTA	POS	POS				POS	NEG			23-00539-0008	VTM	POS	NEG		23-00539-0056	10% EDTA	POS	POS				POS	NEG
23-00539-0019	VTM	NEG	POS		23-00539-0074	10% EDTA	NEG	POS		ACDP	POS	0	0			23-00539-0023	VTM	NEG	POS		23-00539-0053	10% EDTA	POS	POS		ACDP	POS	0	0			23-00539-0010	VTM	NEG	NEG		23-00539-0057	10% EDTA	POS	POS		Crude	POS	0	0
23-00539-0020	VTM	NEG	POS		23-00539-0077	10% EDTA	NEG	POS			NEG	0	25			23-00539-0027	VTM	NEG	POS		23-00539-0054	10% EDTA	POS	POS			NEG	0	25			23-00539-0011	VTM	POS	POS		23-00539-0058	10% EDTA	POS	POS			NEG	0	25
23-00539-0023	VTM	NEG	POS		23-00539-0050	10% EDTA	POS	POS						25		23-00539-0044	VTM	NEG	POS		23-00539-0055	10% EDTA	POS	POS						25		23-00539-0012	VTM	POS	POS		23-00539-0059	10% EDTA	NEG	NEG						25
23-00539-0028	VTM	NEG	POS		23-00539-0051	10% EDTA	POS	POS								23-00539-0001	VTM	POS	POS		23-00539-0056	10% EDTA	POS	POS								23-00539-0013	VTM	POS	POS		23-00539-0060	10% EDTA	NEG	POS
23-00539-0030	VTM	NEG	POS		23-00539-0052	10% EDTA	POS	POS			10% EDTA-ACDP	Crude				23-00539-0002	VTM	POS	POS		23-00539-0057	10% EDTA	POS	POS			10% EDTA-ACDP	R-UQ				23-00539-0014	VTM	POS	POS		23-00539-0061	10% EDTA	POS	POS			10% EDTA-ACDP	R-UQ
23-00539-0031	VTM	NEG	POS		23-00539-0053	10% EDTA	POS	POS				POS	NEG			23-00539-0004	VTM	POS	POS		23-00539-0058	10% EDTA	POS	POS				POS	NEG			23-00539-0015	VTM	POS	POS		23-00539-0062	10% EDTA	POS	POS				POS	NEG
23-00539-0039	VTM	NEG	POS		23-00539-0054	10% EDTA	POS	POS		ACDP	POS	20	7			23-00539-0005	VTM	POS	POS		23-00539-0060	10% EDTA	POS	POS		ACDP	POS	25	2			23-00539-0016	VTM	NEG	POS		23-00539-0063	10% EDTA	NEG	POS		Crude	POS	19	7
23-00539-0040	VTM	NEG	POS		23-00539-0055	10% EDTA	POS	POS			NEG	0	2			23-00539-0006	VTM	POS	POS		23-00539-0061	10% EDTA	POS	POS			NEG	1	1			23-00539-0017	VTM	POS	POS		23-00539-0064	10% EDTA	POS	POS			NEG	1	2
23-00539-0041	VTM	NEG	POS		23-00539-0056	10% EDTA	POS	POS						29		23-00539-0007	VTM	POS	POS		23-00539-0062	10% EDTA	POS	POS						29		23-00539-0018	VTM	NEG	NEG		23-00539-0065	10% EDTA	POS	POS						29
23-00539-0044	VTM	NEG	POS		23-00539-0057	10% EDTA	POS	POS								23-00539-0011	VTM	POS	POS		23-00539-0063	10% EDTA	POS	POS								23-00539-0019	VTM	NEG	NEG		23-00539-0066	10% EDTA	NEG	POS
23-00539-0045	VTM	NEG	POS		23-00539-0058	10% EDTA	POS	POS			10% EDTA-UQ	Crude				23-00539-0012	VTM	POS	POS		23-00539-0064	10% EDTA	POS	POS			10% EDTA-UQ	R-UQ				23-00539-0020	VTM	NEG	POS		23-00539-0067	10% EDTA	POS	POS			10% EDTA-UQ	R-UQ
23-00539-0001	VTM	POS	POS		23-00539-0061	10% EDTA	POS	POS				POS	NEG			23-00539-0013	VTM	POS	POS		23-00539-0065	10% EDTA	POS	POS				POS	NEG			23-00539-0021	VTM	POS	POS		23-00539-0068	10% EDTA	POS	POS				POS	NEG
23-00539-0002	VTM	POS	POS		23-00539-0062	10% EDTA	POS	POS		ACDP	POS	0	0			23-00539-0014	VTM	POS	POS		23-00539-0066	10% EDTA	POS	POS		ACDP	POS	0	0			23-00539-0022	VTM	NEG	NEG		23-00539-0069	10% EDTA	NEG	POS		Crude	POS	0	0
23-00539-0006	VTM	POS	POS		23-00539-0064	10% EDTA	POS	POS			NEG	0	25			23-00539-0015	VTM	POS	POS		23-00539-0067	10% EDTA	POS	POS			NEG	0	25			23-00539-0023	VTM	NEG	NEG		23-00539-0070	10% EDTA	POS	POS			NEG	0	25
23-00539-0007	VTM	POS	POS		23-00539-0065	10% EDTA	POS	POS						25		23-00539-0017	VTM	POS	POS		23-00539-0068	10% EDTA	POS	POS						25		23-00539-0024	VTM	POS	POS		23-00539-0071	10% EDTA	NEG	NEG						25
23-00539-0008	VTM	POS	POS		23-00539-0067	10% EDTA	POS	POS								23-00539-0020	VTM	POS	POS		23-00539-0069	10% EDTA	POS	POS								23-00539-0025	VTM	POS	POS		23-00539-0072	10% EDTA	POS	NEG
23-00539-0011	VTM	POS	POS		23-00539-0068	10% EDTA	POS	POS			ACDP	Crude				23-00539-0021	VTM	POS	POS		23-00539-0070	10% EDTA	POS	POS			ACDP	R-UQ				23-00539-0026	VTM	POS	POS		23-00539-0073	10% EDTA	NEG	POS			ACDP	R-UQ
23-00539-0012	VTM	POS	POS		23-00539-0070	10% EDTA	POS	POS				POS	NEG			23-00539-0024	VTM	POS	POS		23-00539-0074	10% EDTA	POS	POS				POS	NEG			23-00539-0027	VTM	POS	NEG		23-00539-0074	10% EDTA	NEG	POS				POS	NEG
23-00539-0013	VTM	POS	POS		23-00539-0072	10% EDTA	POS	POS		ACDP	POS	47	22			23-00539-0025	VTM	POS	POS		23-00539-0075	10% EDTA	POS	POS		ACDP	POS	60	9			23-00539-0028	VTM	NEG	POS		23-00539-0075	10% EDTA	POS	POS		Crude	POS	44	19
23-00539-0014	VTM	POS	POS		23-00539-0075	10% EDTA	POS	POS			NEG	0	5			23-00539-0026	VTM	POS	POS		23-00539-0076	10% EDTA	POS	POS			NEG	3	2			23-00539-0030	VTM	NEG	POS		23-00539-0076	10% EDTA	POS	POS			NEG	3	8
23-00539-0015	VTM	POS	POS		23-00539-0076	10% EDTA	POS	POS						74		23-00539-0028	VTM	POS	POS		23-00539-0077	10% EDTA	POS	POS						74		23-00539-0031	VTM	NEG	POS		23-00539-0077	10% EDTA	NEG	POS						74
23-00539-0017	VTM	POS	POS		23-00539-0079	10% EDTA	POS	POS								23-00539-0030	VTM	POS	POS		23-00539-0079	10% EDTA	POS	POS								23-00539-0032	VTM	POS	POS		23-00539-0079	10% EDTA	POS	POS
23-00539-0021	VTM	POS	POS		UQ-1	10% EDTA	NEG	NEG			UQ	Crude				23-00539-0031	VTM	POS	POS		UQ-1	10% EDTA	NEG	NEG			UQ	R-UQ				23-00539-0033	VTM	POS	POS		UQ-1	10% EDTA	NEG	NEG			UQ	R-UQ
23-00539-0024	VTM	POS	POS		UQ-2	10% EDTA	NEG	NEG				POS	NEG			23-00539-0032	VTM	POS	POS		UQ-2	10% EDTA	NEG	NEG				POS	NEG			23-00539-0034	VTM	POS	POS		UQ-2	10% EDTA	NEG	NEG				POS	NEG
23-00539-0025	VTM	POS	POS		UQ-3	10% EDTA	NEG	NEG		ACDP	POS	0	0			23-00539-0033	VTM	POS	POS		UQ-3	10% EDTA	NEG	NEG		ACDP	POS	0	0			23-00539-0035	VTM	POS	POS		UQ-3	10% EDTA	NEG	NEG		Crude	POS	0	0
23-00539-0026	VTM	POS	POS		UQ-4	10% EDTA	NEG	NEG			NEG	0	50			23-00539-0034	VTM	POS	POS		UQ-4	10% EDTA	NEG	NEG			NEG	0	50			23-00539-0036	VTM	POS	POS		UQ-4	10% EDTA	NEG	NEG			NEG	0	50
23-00539-0027	VTM	POS	POS		UQ-5	10% EDTA	NEG	NEG						50		23-00539-0035	VTM	POS	POS		UQ-5	10% EDTA	NEG	NEG						50		23-00539-0037	VTM	POS	POS		UQ-5	10% EDTA	NEG	NEG						50
23-00539-0032	VTM	POS	POS		UQ-6	10% EDTA	NEG	NEG								23-00539-0036	VTM	POS	POS		UQ-6	10% EDTA	NEG	NEG								23-00539-0038	VTM	POS	POS		UQ-6	10% EDTA	NEG	NEG
23-00539-0033	VTM	POS	POS		UQ-7	10% EDTA	NEG	NEG								23-00539-0037	VTM	POS	POS		UQ-7	10% EDTA	NEG	NEG								23-00539-0039	VTM	NEG	POS		UQ-7	10% EDTA	NEG	NEG
23-00539-0034	VTM	POS	POS		UQ-8	10% EDTA	NEG	NEG								23-00539-0038	VTM	POS	POS		UQ-8	10% EDTA	NEG	NEG								23-00539-0040	VTM	NEG	POS		UQ-8	10% EDTA	NEG	NEG
23-00539-0035	VTM	POS	POS		UQ-9	10% EDTA	NEG	NEG								23-00539-0039	VTM	POS	POS		UQ-9	10% EDTA	NEG	NEG								23-00539-0041	VTM	NEG	POS		UQ-9	10% EDTA	NEG	NEG
23-00539-0036	VTM	POS	POS		UQ-10	10% EDTA	NEG	NEG								23-00539-0040	VTM	POS	POS		UQ-10	10% EDTA	NEG	NEG								23-00539-0042	VTM	POS	POS		UQ-10	10% EDTA	NEG	NEG
23-00539-0037	VTM	POS	POS		UQ-11	10% EDTA	NEG	NEG								23-00539-0041	VTM	POS	POS		UQ-11	10% EDTA	NEG	NEG								23-00539-0043	VTM	POS	POS		UQ-11	10% EDTA	NEG	NEG
23-00539-0038	VTM	POS	POS		UQ-12	10% EDTA	NEG	NEG								23-00539-0042	VTM	POS	POS		UQ-12	10% EDTA	NEG	NEG								23-00539-0044	VTM	NEG	NEG		UQ-12	10% EDTA	NEG	NEG
23-00539-0042	VTM	POS	POS		UQ-13	10% EDTA	NEG	NEG								23-00539-0043	VTM	POS	POS		UQ-13	10% EDTA	NEG	NEG								23-00539-0045	VTM	NEG	POS		UQ-13	10% EDTA	NEG	NEG
23-00539-0043	VTM	POS	POS		UQ-14	10% EDTA	NEG	NEG								23-00539-0045	VTM	POS	POS		UQ-14	10% EDTA	NEG	NEG								23-00539-0046	VTM	POS	POS		UQ-14	10% EDTA	NEG	NEG
23-00539-0046	VTM	POS	POS		UQ-15	10% EDTA	NEG	NEG								23-00539-0046	VTM	POS	POS		UQ-15	10% EDTA	NEG	NEG								23-00539-0047	VTM	POS	POS		UQ-15	10% EDTA	NEG	NEG
23-00539-0047	VTM	POS			UQ-16	10% EDTA	NEG	NEG								23-00539-0047	VTM	POS	POS		UQ-16	10% EDTA	NEG	NEG								23-00539-0048	VTM	NEG	POS		UQ-16	10% EDTA	NEG	NEG
UQ-1	VTM	NEG	NEG		UQ-17	10% EDTA	NEG	NEG								UQ-1	VTM	NEG	NEG		UQ-17	10% EDTA	NEG	NEG								UQ-1	VTM	NEG	NEG		UQ-17	10% EDTA	NEG	NEG
UQ-2	VTM	NEG	NEG		UQ-18	10% EDTA	NEG	NEG								UQ-2	VTM	NEG	NEG		UQ-18	10% EDTA	NEG	NEG								UQ-2	VTM	NEG	NEG		UQ-18	10% EDTA	NEG	NEG
UQ-3	VTM	NEG	NEG		UQ-19	10% EDTA	NEG	NEG								UQ-3	VTM	NEG	NEG		UQ-19	10% EDTA	NEG	NEG								UQ-3	VTM	NEG	NEG		UQ-19	10% EDTA	NEG	NEG
UQ-4	VTM	NEG	NEG		UQ-20	10% EDTA	NEG	NEG								UQ-4	VTM	NEG	NEG		UQ-20	10% EDTA	NEG	NEG								UQ-4	VTM	NEG	NEG		UQ-20	10% EDTA	NEG	NEG
UQ-5	VTM	NEG	NEG		UQ-21	10% EDTA	NEG	NEG								UQ-5	VTM	NEG	NEG		UQ-21	10% EDTA	NEG	NEG								UQ-5	VTM	NEG	NEG		UQ-21	10% EDTA	NEG	NEG
UQ-6	VTM	NEG	NEG		UQ-22	10% EDTA	NEG	NEG								UQ-6	VTM	NEG	NEG		UQ-22	10% EDTA	NEG	NEG								UQ-6	VTM	NEG	NEG		UQ-22	10% EDTA	NEG	NEG
UQ-7	VTM	NEG	NEG		UQ-23	10% EDTA	NEG	NEG								UQ-7	VTM	NEG	NEG		UQ-23	10% EDTA	NEG	NEG								UQ-7	VTM	NEG	NEG		UQ-23	10% EDTA	NEG	NEG
UQ-8	VTM	NEG	NEG		UQ-24	10% EDTA	NEG	NEG								UQ-8	VTM	NEG	NEG		UQ-24	10% EDTA	NEG	NEG								UQ-8	VTM	NEG	NEG		UQ-24	10% EDTA	NEG	NEG
UQ-9	VTM	NEG	NEG		UQ-25	10% EDTA	NEG	NEG								UQ-9	VTM	NEG	NEG		UQ-25	10% EDTA	NEG	NEG								UQ-9	VTM	NEG	NEG		UQ-25	10% EDTA	NEG	NEG
UQ-10	VTM	NEG	NEG													UQ-10	VTM	NEG	NEG													UQ-10	VTM	NEG	NEG
UQ-11	VTM	NEG	NEG													UQ-11	VTM	NEG	NEG													UQ-11	VTM	NEG	NEG
UQ-12	VTM	NEG	NEG													UQ-12	VTM	NEG	NEG													UQ-12	VTM	NEG	NEG
UQ-13	VTM	NEG	NEG													UQ-13	VTM	NEG	NEG													UQ-13	VTM	NEG	NEG
UQ-14	VTM	NEG	NEG													UQ-14	VTM	NEG	NEG													UQ-14	VTM	NEG	NEG
UQ-15	VTM	NEG	NEG													UQ-15	VTM	NEG	NEG													UQ-15	VTM	NEG	NEG
UQ-16	VTM	NEG	NEG													UQ-16	VTM	NEG	NEG													UQ-16	VTM	NEG	NEG
UQ-17	VTM	NEG	NEG													UQ-17	VTM	NEG	NEG													UQ-17	VTM	NEG	NEG
UQ-18	VTM	NEG	NEG													UQ-18	VTM	NEG	NEG													UQ-18	VTM	NEG	NEG
UQ-19	VTM	NEG	NEG													UQ-19	VTM	NEG	NEG													UQ-19	VTM	NEG	NEG
UQ-20	VTM	NEG	NEG													UQ-20	VTM	NEG	NEG													UQ-20	VTM	NEG	NEG
UQ-21	VTM	NEG	NEG													UQ-21	VTM	NEG	NEG													UQ-21	VTM	NEG	NEG
UQ-22	VTM	NEG	NEG													UQ-22	VTM	NEG	NEG													UQ-22	VTM	NEG	NEG
UQ-23	VTM	NEG	NEG													UQ-23	VTM	NEG	NEG													UQ-23	VTM	NEG	NEG
UQ-24	VTM	NEG	NEG													UQ-24	VTM	NEG	NEG													UQ-24	VTM	NEG	NEG
UQ-25	VTM	NEG	NEG													UQ-25	VTM	NEG	NEG													UQ-25	VTM	NEG	NEG

## Sheet: OpenBUGS prelim
Overall	Initial = 1 chain	mean	sd	MC_error	val2.5pc	median	val97.5pc	start	sample		VTM	Initial = 1 chain	mean	sd	MC_error	val2.5pc	median	val97.5pc	start	sample		10% EDTA	Initial = 1 chain	mean	sd	MC_error	val2.5pc	median	val97.5pc	start	sample
	Se-ACDP	0.9382	0.02428	2.878e-05	0.8836	0.9409	0.9772	50000	950001			Se-ACDP	0.9273	0.02856	3.306e-05	0.8627	0.9306	0.9731	50000	950001			Se-ACDP	0.9173	0.03253	3.734e-05	0.8436	0.9211	0.9694	50000	950001
	Sp-ACDP	0.9596	0.0159	1.842e-05	0.9232	0.9615	0.9847	50000	950001			Sp-ACDP	0.9519	0.01875	2.19e-05	0.9092	0.9542	0.9816	50000	950001			Sp-ACDP	0.9521	0.0187	2.203e-05	0.9094	0.9544	0.9817	50000	950001
	Se-Crude	0.6562	0.055	6.028e-05	0.5452	0.6575	0.7601	50000	950001			Se-Crude	0.6211	0.06975	7.291e-05	0.4805	0.6227	0.7523	50000	950001			Se-Crude	0.7022	0.07894	8.582e-05	0.5371	0.7064	0.8439	50000	950001
	Sp-Crude	0.965	0.0216	3.321e-05	0.9118	0.9692	0.9941	50000	950001			Sp-Crude	0.945	0.03583	5.671e-05	0.8548	0.9529	0.9911	50000	950001			Sp-Crude	0.9443	0.03642	5.649e-05	0.8524	0.9523	0.991	50000	950001
	rhoD	0.1651	0.1305	0.0001703	-0.1013	0.1766	0.3934	50000	950001			rhoD	0.1217	0.1448	0.0001779	-0.1559	0.1298	0.3829	50000	950001			rhoD	0.167	0.1705	0.0001877	-0.1416	0.1697	0.491	50000	950001
	rhoDc	0.3745	0.2261	0.0002864	0.0009881	0.3652	0.8126	50000	950001			rhoDc	0.3257	0.2226	0.0002712	-0.02229	0.307	0.7798	50000	950001			rhoDc	0.3232	0.2225	0.0002806	-0.023	0.3039	0.7791	50000	950001
	pi-UQ samples	0.003108	0.002847	4.577e-06	0	0.002357	0.01054	50000	950001			pi-UQ samples	0.003317	0.00302	4.933e-06	0	0.00252	0.01121	50000	950001			pi-UQ samples	0.003308	0.003008	4.753e-06	0	0.002517	0.01115	50000	950001
	pi-ACDP samples	0.9252	0.02647	3.022e-05	0.8667	0.9277	0.9695	50000	950001			pi-ACDP samples	0.9161	0.03072	3.592e-05	0.8476	0.9192	0.9666	50000	950001			pi-ACDP samples	0.9077	0.0344	3.931e-05	0.8307	0.9114	0.964	50000	950001
	Initials = 3 chains	mean	sd	MC_error	val2.5pc	median	val97.5pc	start	sample			Initials = 3 chains	mean	sd	MC_error	val2.5pc	median	val97.5pc	start	sample			Initials = 3 chains	mean	sd	MC_error	val2.5pc	median	val97.5pc	start	sample
	Se-ACDP	0.9382	0.02428	1.685e-05	0.8835	0.9409	0.9772	50000	2850003			Se-ACDP	0.9273	0.02865	1.929e-05	0.8625	0.9306	0.9732	50000	2850003			Se-ACDP	0.9173	0.03256	2.16e-05	0.8436	0.9211	0.9694	50000	2850003
	Sp-ACDP	0.9596	0.01583	1.081e-05	0.9234	0.9616	0.9846	50000	2850003			Sp-ACDP	0.9519	0.01878	1.283e-05	0.909	0.9542	0.9817	50000	2850003			Sp-ACDP	0.9521	0.01873	1.244e-05	0.9093	0.9544	0.9817	50000	2850003
	Se-Crude	0.6563	0.05499	3.471e-05	0.5453	0.6576	0.7602	50000	2850003			Se-Crude	0.6211	0.06975	4.23e-05	0.4806	0.6227	0.7526	50000	2850003			Se-Crude	0.7021	0.0789	4.865e-05	0.5372	0.7062	0.844	50000	2850003
	Sp-Crude	0.965	0.02152	1.896e-05	0.9121	0.9692	0.9941	50000	2850003			Sp-Crude	0.945	0.03582	3.288e-05	0.8546	0.9528	0.9911	50000	2850003			Sp-Crude	0.9443	0.03642	3.246e-05	0.8523	0.9523	0.9911	50000	2850003
	rhoD	0.165	0.1307	0.0001029	-0.1013	0.1764	0.3938	50000	2850003			rhoD	0.1216	0.1448	9.884e-05	-0.1559	0.1295	0.3831	50000	2850003			rhoD	0.1669	0.1704	0.0001118	-0.1416	0.1693	0.4905	50000	2850003
	rhoDc	0.3746	0.2261	0.0001605	0.0009782	0.3653	0.8123	50000	2850003			rhoDc	0.3257	0.223	0.0001588	-0.02228	0.3068	0.7806	50000	2850003			rhoDc	0.3232	0.2227	0.0001629	-0.02324	0.3039	0.7792	50000	2850003
	pi1	0.003104	0.00284	2.565e-06	0	0.002355	0.0105	50000	2850003			pi1	0.003316	0.003014	2.764e-06	0	0.002522	0.01116	50000	2850003			pi1	0.003305	0.003009	2.746e-06	0	0.002512	0.01114	50000	2850003
	pi2	0.9252	0.02645	1.788e-05	0.8668	0.9277	0.9696	50000	2850003			pi2	0.9161	0.03072	2.082e-05	0.8475	0.9192	0.9666	50000	2850003			pi2	0.9077	0.03442	2.255e-05	0.8306	0.9114	0.964	50000	2850003
	Diagnostic Test Parameters	Overall			VTM samples			10% EDTA samples
		Mean	Median	95% PI	Mean	Median	95% PI	Mean	Median	95% PI
	Se-ACDP	0.938	0.941	0.884-0.977	0.927	0.931	0.863-0.973	0.917	0.921	0.845-0.969
	Sp-ACDP	0.96	0.962	0.923-0.985	0.952	0.954	0.909-0.982	0.952	0.954	0.909-0.982
	Se-Crude	0.656	0.658	0.545-0.760	0.621	0.623	0.481-0.752	0.702	0.706	0.537-0.844
	Sp-Crude	0.965	0.969	0.912-0.994	0.945	0.953	0.855-0.991	0.944	0.952	0.852-0.991
	Correlation CoeffiPIent – Positives	0.165	0.177	-0.101-0.393	0.122	0.13	-0.156-0.383	0.167	0.17	-0.142-0.491
	Correlation CoeffiPIent – Negatives	0.375	0.365	0.001-0.813	0.326	0.307	-0.022-0.78	0.323	0.304	-0.023-0.779
Overall	Initial = 1 chain	mean	sd	MC_error	val2.5pc	median	val97.5pc	start	sample		VTM	Initial = 1 chain	mean	sd	MC_error	val2.5pc	median	val97.5pc	start	sample		10% EDTA	Initial = 1 chain	mean	sd	MC_error	val2.5pc	median	val97.5pc	start	sample
	Se-ACDP	0.9359	0.03018	3.879e-05	0.8662	0.94	0.9824	50000	950001			Se-ACDP	0.9287	0.03955	5.226e-05	0.8357	0.935	0.9869	50000	950001			Se-ACDP	0.9249	0.05057	7.204e-05	0.802	0.9348	0.9929	50000	950001
	Sp-ACDP	0.9804	0.01917	3.287e-05	0.9291	0.9862	0.9995	50000	950001			Sp-ACDP	0.9614	0.03709	6.415e-05	0.8624	0.9725	0.999	50000	950001			Sp-ACDP	0.9615	0.037	6.562e-05	0.8628	0.9726	0.999	50000	950001
	Se-UQ-PCR	0.8467	0.04132	4.481e-05	0.7578	0.8496	0.9186	50000	950001			Se-UQ-PCR	0.8071	0.05621	6.234e-05	0.6858	0.8114	0.9045	50000	950001			Se-UQ-PCR	0.8716	0.0585	7.292e-05	0.7375	0.8793	0.9627	50000	950001
	Sp-UQ-PCR	0.9704	0.0222	3.621e-05	0.9137	0.9758	0.9969	50000	950001			Sp-UQ-PCR	0.943	0.04155	6.701e-05	0.8377	0.9527	0.9939	50000	950001			Sp-UQ-PCR	0.9432	0.04116	6.825e-05	0.8392	0.9528	0.9939	50000	950001
	rhoD	0.115	0.1339	0.000174	-0.08426	0.09629	0.4134	50000	950001			rhoD	0.09017	0.139	0.0001714	-0.1195	0.06855	0.4061	50000	950001			rhoD	0.2237	0.1951	0.0002364	-0.06841	0.1975	0.6477	50000	950001
	rhoDc	0.2742	0.2122	0.0002651	-0.0007014	0.2308	0.7523	50000	950001			rhoDc	0.2622	0.2149	0.0002797	-0.01987	0.2181	0.7467	50000	950001			rhoDc	0.263	0.215	0.0002922	-0.01948	0.2192	0.7474	50000	950001
	pi-UQ samples	0.003088	0.002825	4.443e-06	0	0.002344	0.01043	50000	950001			pi-UQ samples	0.003307	0.00302	4.706e-06	0	0.00251	0.01117	50000	950001			pi-UQ samples	0.003307	0.003012	4.704e-06	0	0.002511	0.01116	50000	950001
	pi-ACDP samples	0.9704	0.02282	3.453e-05	0.914	0.9753	0.9987	50000	950001			pi-ACDP samples	0.9624	0.03148	4.829e-05	0.8821	0.9704	0.9986	50000	950001			pi-ACDP samples	0.942	0.04676	7.252e-05	0.8237	0.9532	0.9976	50000	950001
	Initials = 3 chains	mean	sd	MC_error	val2.5pc	median	val97.5pc	start	sample			Initials = 3 chains	mean	sd	MC_error	val2.5pc	median	val97.5pc	start	sample			Initials = 3 chains	mean	sd	MC_error	val2.5pc	median	val97.5pc	start	sample
	Se-ACDP	0.936	0.03016	2.206e-05	0.8666	0.9401	0.9825	50000	2850003			Se-ACDP	0.9286	0.03963	2.963e-05	0.8352	0.9349	0.9869	50000	2850003			Se-ACDP	0.925	0.05055	3.995e-05	0.802	0.9348	0.993	50000	2850003
	Sp-ACDP	0.9804	0.01923	1.988e-05	0.9288	0.9863	0.9995	50000	2850003			Sp-ACDP	0.9615	0.03711	3.73e-05	0.8624	0.9727	0.999	50000	2850003			Sp-ACDP	0.9614	0.03705	3.556e-05	0.8627	0.9726	0.999	50000	2850003
	Se-Crude	0.8467	0.04127	2.63e-05	0.7579	0.8497	0.9186	50000	2850003			Se-Crude	0.8071	0.05625	3.674e-05	0.686	0.8113	0.9047	50000	2850003			Se-Crude	0.8717	0.05844	4.118e-05	0.738	0.8794	0.9626	50000	2850003
	Sp-Crude	0.9704	0.02225	2.129e-05	0.9134	0.9758	0.9969	50000	2850003			Sp-Crude	0.9429	0.04171	3.826e-05	0.8372	0.9528	0.9939	50000	2850003			Sp-Crude	0.9432	0.04117	3.717e-05	0.8391	0.9528	0.9938	50000	2850003
	rhoD	0.1148	0.1338	9.801e-05	-0.08445	0.09633	0.4132	50000	2850003			rhoD	0.09012	0.1392	9.721e-05	-0.1194	0.06837	0.4074	50000	2850003			rhoD	0.2234	0.1949	0.0001314	-0.06815	0.197	0.6468	50000	2850003
	rhoDc	0.2734	0.2119	0.0001636	-0.0008722	0.2297	0.7517	50000	2850003			rhoDc	0.2618	0.2148	0.0001605	-0.01999	0.2178	0.7461	50000	2850003			rhoDc	0.2624	0.2147	0.0001617	-0.01945	0.2185	0.7464	50000	2850003
	pi1	0.003098	0.002836	2.557e-06	0	0.002348	0.01047	50000	2850003			pi1	0.003302	0.00301	2.788e-06	0	0.002507	0.01115	50000	2850003			pi1	0.003301	0.003005	2.783e-06	0	0.002509	0.01113	50000	2850003
	pi2	0.9704	0.02281	1.987e-05	0.9139	0.9754	0.9987	50000	2850003			pi2	0.9624	0.0315	2.871e-05	0.8819	0.9703	0.9986	50000	2850003			pi2	0.942	0.04679	4.101e-05	0.8237	0.9532	0.9976	50000	2850003
	Diagnostic Test Parameters	Overall			VTM samples			10% EDTA samples
		Mean	Median	95% PI	Mean	Median	95% PI	Mean	Median	95% PI
	Se-ACDP	0.936	0.9401	0.867-0.983	0.9286	0.9349	0.835-0.987	0.925	0.9348	0.802-0.993
	Sp-ACDP	0.9804	0.9863	0.929-1.000	0.9615	0.9727	0.862-0.999	0.9614	0.9726	0.863-0.999
	Se-UQ-PCR	0.8467	0.8497	0.758-0.919	0.8071	0.8113	0.686-0.905	0.8717	0.8794	0.738-0.963
	Sp-UQ-PCR	0.9704	0.9758	0.913-0.997	0.9429	0.9528	0.837-0.994	0.9432	0.9528	0.839-0.994
	Correlation CoeffiPIent – Positives	0.1148	0.09633	-0.084-0.413	0.09012	0.06837	-0.119-0.407	0.2234	0.197	-0.068-0.647
	Correlation CoeffiPIent – Negatives	0.2734	0.2297	-0.001-0.752	0.2618	0.2178	-0.020-0.746	0.2624	0.2185	-0.019-0.746
Overall	Initial = 1 chain	mean	sd	MC_error	val2.5pc	median	val97.5pc	start	sample		VTM	Initial = 1 chain	mean	sd	MC_error	val2.5pc	median	val97.5pc	start	sample		10% EDTA	Initial = 1 chain	mean	sd	MC_error	val2.5pc	median	val97.5pc	start	sample
	Se-UQ-PCR	0.8428	0.03364	3.768e-05	0.7724	0.8445	0.9039	50000	950001			Se-UQ-PCR	0.8208	0.03919	4.213e-05	0.7386	0.8228	0.8916	50000	950001			Se-UQ-PCR	0.8323	0.03992	4.133e-05	0.7475	0.8348	0.9031	50000	950001
	Sp-UQ-PCR	0.96	0.0157	1.834e-05	0.9241	0.962	0.9848	50000	950001			Sp-UQ-PCR	0.9525	0.01855	2.162e-05	0.9101	0.9548	0.9819	50000	950001			Sp-UQ-PCR	0.9523	0.0186	2.202e-05	0.9098	0.9547	0.9818	50000	950001
	Se-Crude	0.6502	0.05621	6.077e-05	0.5378	0.651	0.7577	50000	950001			Se-Crude	0.6208	0.07054	7.603e-05	0.4797	0.6219	0.7553	50000	950001			Se-Crude	0.681	0.08047	8.257e-05	0.5155	0.6842	0.8286	50000	950001
	Sp-Crude	0.964	0.02232	3.558e-05	0.9089	0.9684	0.9939	50000	950001			Sp-Crude	0.9429	0.03751	6.045e-05	0.848	0.9512	0.9909	50000	950001			Sp-Crude	0.9426	0.03769	5.876e-05	0.8473	0.951	0.9908	50000	950001
	rhoD	0.2048	0.1385	0.0001633	-0.08906	0.2134	0.452	50000	950001			rhoD	0.2064	0.1583	0.0001767	-0.1268	0.216	0.4884	50000	950001			rhoD	0.1608	0.1958	0.0002091	-0.2055	0.164	0.5263	50000	950001
	rhoDc	0.3687	0.2255	0.0002825	-0.0005914	0.358	0.8085	50000	950001			rhoDc	0.3188	0.2218	0.0002755	-0.02447	0.2982	0.7753	50000	950001			rhoDc	0.318	0.2218	0.0002809	-0.02503	0.2974	0.7746	50000	950001
	pi-UQ samples	0.003116	0.002851	4.517e-06	0	0.002363	0.01057	50000	950001			pi-UQ samples	0.003328	0.003027	5.072e-06	0	0.002529	0.01121	50000	950001			pi-UQ samples	0.003325	0.003026	4.855e-06	0	0.002527	0.01123	50000	950001
	pi-ACDP samples	0.9475	0.01959	2.357e-05	0.9035	0.9496	0.9793	50000	950001			pi-ACDP samples	0.9434	0.02128	2.518e-05	0.8954	0.9458	0.9778	50000	950001			pi-ACDP samples	0.9469	0.02021	2.269e-05	0.9012	0.9493	0.9793	50000	950001
	Initials = 3 chains	mean	sd	MC_error	val2.5pc	median	val97.5pc	start	sample			Initials = 3 chains	mean	sd	MC_error	val2.5pc	median	val97.5pc	start	sample			Initials = 3 chains	mean	sd	MC_error	val2.5pc	median	val97.5pc	start	sample
	Se-UQ-PCR	0.8428	0.03362	2.143e-05	0.7724	0.8445	0.9037	50000	2850003			Se-UQ-PCR	0.8208	0.03923	2.51e-05	0.7386	0.8228	0.8917	50000	2850003			Se-UQ-PCR	0.8323	0.03999	2.467e-05	0.7473	0.8349	0.9032	50000	2850003
	Sp-UQ-PCR	0.96	0.01569	1.062e-05	0.9242	0.962	0.9848	50000	2850003			Sp-UQ-PCR	0.9525	0.01853	1.247e-05	0.9102	0.9548	0.9819	50000	2850003			Sp-UQ-PCR	0.9523	0.01863	1.239e-05	0.9098	0.9547	0.9818	50000	2850003
	Se-Crude	0.6503	0.05616	3.6e-05	0.5379	0.6511	0.7576	50000	2850003			Se-Crude	0.6209	0.07062	4.361e-05	0.4796	0.6221	0.7554	50000	2850003			Se-Crude	0.6809	0.08039	4.902e-05	0.5156	0.684	0.8285	50000	2850003
	Sp-Crude	0.964	0.02233	1.969e-05	0.9088	0.9684	0.9939	50000	2850003			Sp-Crude	0.943	0.03751	3.423e-05	0.8481	0.9513	0.9909	50000	2850003			Sp-Crude	0.9427	0.03773	3.416e-05	0.8472	0.951	0.9908	50000	2850003
	rhoD	0.2049	0.1384	9.264e-05	-0.08805	0.2133	0.4521	50000	2850003			rhoD	0.2061	0.1584	0.0001043	-0.1267	0.2161	0.4882	50000	2850003			rhoD	0.1609	0.1956	0.0001178	-0.2052	0.1644	0.5259	50000	2850003
	rhoDc	0.3689	0.2255	0.0001625	-0.0006238	0.358	0.8092	50000	2850003			rhoDc	0.3187	0.2219	0.0001647	-0.02461	0.2983	0.7755	50000	2850003			rhoDc	0.3179	0.2217	0.0001625	-0.02481	0.2973	0.7752	50000	2850003
	pi1	0.003125	0.002857	2.598e-06	0	0.002372	0.01057	50000	2850003			pi1	0.003319	0.003018	2.834e-06	0	0.002524	0.01118	50000	2850003			pi1	0.003318	0.00302	2.813e-06	0	0.002521	0.01118	50000	2850003
	pi2	0.9475	0.01959	1.374e-05	0.9035	0.9496	0.9793	50000	2850003			pi2	0.9433	0.0213	1.467e-05	0.8954	0.9457	0.9778	50000	2850003			pi2	0.9469	0.02018	1.38e-05	0.9013	0.9493	0.9793	50000	2850003
	Diagnostic Test Parameters	Overall			VTM samples			10% EDTA samples
		Mean	Median	95% PI	Mean	Median	95% PI	Mean	Median	95% PI
	Se-UQ-PCR	0.8428	0.8445	0.772-0.904	0.8208	0.8228	0.739-0.892	0.8323	0.8349	0.747-0.903
	Sp-UQ-PCR	0.96	0.962	0.924-0.985	0.9525	0.9548	0.910-0.982	0.9523	0.9547	0.910-0.982
	Se-Crude	0.6503	0.6511	0.538-0.758	0.6209	0.6221	0.450-0.755	0.6809	0.684	0.516-0.829
	Sp-Crude	0.964	0.9684	0.909-0.994	0.943	0.9513	0.848-0.991	0.9427	0.951	0.847-0.991
	Correlation CoeffiPIent – Positives	0.2049	0.2133	-0.088-0.452	0.2061	0.2161	-0.127-0.488	0.1609	0.1644	-0.205-0.526
	Correlation CoeffiPIent – Negatives	0.3689	0.358	-0.001-0.809	0.3187	0.2983	-0.025-0.776	0.3179	0.2973	-0.025-0.775

## Sheet: ROC
Ct value	ACDP	Status	delta CT
45	NEG	0	0		Neg Mean	0			mean	sd	MC_error	val2.5pc	median	val97.5pc	start	sample
45	NEG	0	0		Pos Mean	6.2472		AUC	0.9952	0.004769	5.602e-06	0.9823	0.9967	0.9996	50000	950001
45	NEG	0	0
45	NEG	0	0					mu[1]	-3.019e-06	0.01852	1.883e-05	-0.0364	7.394e-06	0.03638	50000	950001
45	NEG	0	0					mu[2]	9.159	0.5012	0.0005361	8.168	9.16	10.14	50000	950001
45	NEG	0	0					tau[1]	38.95	6.243	0.006697	27.68	38.62	52.09	50000	950001
45	NEG	0	0					tau[2]	0.08921	0.01841	2.057e-05	0.05682	0.08795	0.1287	50000	950001
45	NEG	0	0					sigma[1]	0.1618	0.01315	1.379e-05	0.1386	0.1609	0.1901	50000	950001
45	NEG	0	0					sigma[2]	3.403	0.3599	0.0003976	2.788	3.372	4.195	50000	950001
45	NEG	0	0					pi	0.3815	0.04317	4.434e-05	0.2989	0.3809	0.4678	50000	950001
45	NEG	0	0					k	0.2661	0.02849	2.915e-05	0.2148	0.2646	0.3263	50000	950001
45	NEG	0	0					t	44.73	0.02849	2.915e-05	44.67	44.74	44.79	50000	950001
45	NEG	0	0
45	NEG	0	0
45	NEG	0	0
45	NEG	0	0
45	NEG	0	0
45	NEG	0	0
45	NEG	0	0
45	NEG	0	0
45	NEG	0	0
45	NEG	0	0
45	NEG	0	0
45	NEG	0	0
45	NEG	0	0
45	NEG	0	0
45	NEG	0	0
45	NEG	0	0
45	NEG	0	0
45	NEG	0	0
45	NEG	0	0
45	NEG	0	0
45	NEG	0	0
45	NEG	0	0
45	NEG	0	0
45	NEG	0	0
45	NEG	0	0
45	NEG	0	0
45	NEG	0	0
45	NEG	0	0
45	NEG	0	0
45	NEG	0	0
45	NEG	0	0
45	NEG	0	0
45	NEG	0	0
45	NEG	0	0
45	NEG	0	0
45	NEG	0	0
45	NEG	0	0
45	NEG	0	0
45	NEG	0	0
45	NEG	0	0
45	NEG	0	0
45	NEG	0	0
45	NEG	0	0
21.4092	POS	1	23.5908
29.108	POS	1	15.892
30.4154	POS	1	14.5846
31.3604	POS	1	13.6396
32.3635	POS	1	12.6365
32.6458	POS	1	12.3542
32.8479	POS	1	12.1521
32.9031	POS	1	12.0969
33.4301	POS	1	11.5699
33.4754	POS	1	11.5246
34.2	POS	1	10.8
34.782	POS	1	10.218
34.903	POS	1	10.097
34.9359	POS	1	10.0641
34.9901	POS	1	10.0099
35.1339	POS	1	9.86614
35.1813	POS	1	9.81873
35.2351	POS	1	9.7649
35.5234	POS	1	9.47659
35.5574	POS	1	9.4426
35.5696	POS	1	9.43036
35.6801	POS	1	9.31993
36.0334	POS	1	8.96661
36.087	POS	1	8.91303
36.429	POS	1	8.57097
36.6115	POS	1	8.38851
36.6327	POS	1	8.36733
36.6623	POS	1	8.33771
36.7535	POS	1	8.2465
37.1575	POS	1	7.8425
37.5933	POS	1	7.40674
37.6036	POS	1	7.39641
37.7111	POS	1	7.28892
37.8283	POS	1	7.17165
38.2071	POS	1	6.7929
38.242	POS	1	6.75805
38.4789	POS	1	6.5211
38.6002	POS	1	6.39985
38.8142	POS	1	6.18582
38.8923	POS	1	6.1077
39.2663	POS	1	5.73372
39.4684	POS	1	5.53164
39.4924	POS	1	5.5076
39.5244	POS	1	5.47565
39.5577	POS	1	5.44231
40.0256	POS	1	4.97439
40.6201	POS	1	4.37994
45	POS	1	0
45	POS	1	0
45	POS	1	0
45	POS	1	0
45	POS	1	0
45	POS	1	0
45	POS	1	0
45	POS	1	0
45	POS	1	0
45	POS	1	0
45	POS	1	0
45	POS	1	0
45	POS	1	0
45	POS	1	0
45	POS	1	0
45	POS	1	0
45	POS	1	0
45	POS	1	0
45	POS	1	0
45	POS	1	0
45	POS	1	0
45	POS	1	0

## Sheet: BLCM data
	VTM-ACDP	Crude						VTM-ACDP	R-UQ
		POS	NEG						POS	NEG
ACDP	POS	27	15				ACDP	POS	35	7
	NEG	0	0					NEG	0	0
				42							42
	VTM-UQ	Crude						VTM-UQ	R-UQ
		POS	NEG						POS	NEG
ACDP	POS	0	0				ACDP	POS	0	0
	NEG	0	25					NEG	0	25
				25							25
	10% EDTA-ACDP	Crude						10% EDTA-ACDP	R-UQ
		POS	NEG						POS	NEG
ACDP	27	20	7				ACDP	POS	25	2
	NEG	0	0					NEG	0	0
				27							27
	10% EDTA-UQ	Crude						10% EDTA-UQ	R-UQ
		POS	NEG						POS	NEG
ACDP	POS	0	0				ACDP	POS	0	0
	NEG	0	25					NEG	0	25
				25							25
	ACDP	Crude						ACDP	R-UQ
		POS	NEG						POS	NEG
ACDP	POS	47	22				ACDP	POS	60	9
	NEG	0	0					NEG	0	0
				69							69
	UQ	Crude						UQ	R-UQ
		POS	NEG						POS	NEG
ACDP	POS	0	0				ACDP	POS	0	0
	NEG	0	50					NEG	0	50
				50							50
VTM	42	(27,15,0,0)					VTM	42	(35,7,0,0)
10% EDTA	27	(20,7,0,0)					10% EDTA	27	(25,2,0,0)
All samples	69	(47,22,0,0)					All samples	69	(60,9,0,0)

## Sheet: Priors
Test	Sensitivity			Sensitivity
	Mode	5th percentile	Beta (a,b) distribution parameters	Mode	5th percentile	Beta (a,b) distribution parameters
ACDP RT-qPCR
Informative priors	0.9	0.8	42.57, 5.62	0.95	0.9	99.70, 6.19
Less informative priors 1	Uniform		1, 1	Uniform		1, 1
Less informative priors 2	0.9	0.7	15.03, 2.56	0.95	0.8	21.20, 2.06
UQ Crude RT-PCR	Uniform		1, 1	Uniform		1, 1
UQ RT-qPCR	Uniform		1, 1	Uniform		1, 1
Population	Mode, 5th/95th percentile and Bea(a, b) distribution parameters
Horses from University of Queensland farm (p1)	0.001	0.01	1.36, 364.91
Samples from ACDP bio-bank (2009-2021; p2)	0.9	0.8	42.57, 5.62

## Sheet: BLCM Results
Test and samples	DSe (95% PI)			DSp (95% PI)
	Informative priors	Less informative priors 1	Less informative priors 2	Informative priors	Less informative priors 1	Less informative priors 2
ACDP RT-qPCR
VTM	0.942 (0.880-0.978)^ 0.941 (0.880-0.978)^^	0.984 (0.919-0.999)^ 0.984 (0.919-0.999)^^	0.963 (0.895-0.993)^ 0.963 (0.895-0.993)^^	0.952 (0.906-0.980)^ 0.952 (0.906-0.981)^^	0.963 (0.87-0.999)^ 0.963 (0.838-0.999^^	0.956 (0.871-0.993)^ 0.956 (0.871-0.993)^^
10% EDTA blood	0.930 (0.857-0.973)^ 0.928 (0.853-0.973)^^	0.976 (0.879-0.999)^ 0.975 (0.872-0.999)^^	0.950 (0.861-0.990)^ 0.948 (0.854-0.990)^^	0.952 (0.906-0.981)^ 0.952 (0.906-0.981)^^	0.964 (0.841-0.999)^ 0.964 (0.841-0.999)^^	0.957 (0.871-0.993)^ 0.956 (0.873-0.993)^^
All samples	0.955 (0.907-0.983)^ 0.955 (0.908-0.983)^^	0.990 (0.949-1.000)^ 0.990 (0.949-1.000)^^	0.971 (0.926-0.995)^ 0.974 (0.926-0.995)^^	0.959 (0.920-0.983)^ 0.959 (0.921-0.983)^^	0.982 (0.915-0.999)^ 0.982 (0.916-0.999)^^	0.971 (0.914-0.995)^ 0.972 (0.914-0.995)^^
UQ Crude RT-PCR
VTM	0.631 (0.488-0.761)	0.636 (0.490-0.766)	0.634 (0.489-0.763)	0.965 (0.859-0.999)	0.966 (0.849-0.999)	0.966 (0.856-0.999)
10% EDTA blood	0.713 (0.542-0.851)	0.724 (0.548-0.861)	0.718 (0.546-0.856)	0.965 (0.859-0.999)	0.967 (0.852-0.999)	0.966 (0.855-0.999)
All samples	0.670 (0.557-0.770)	0.675 (0.562-0.777)	0.673 (0.561-0.774)	0.978 (0.915-0.999)	0.983 (0.920-0.999)	0.981 (0.917-0.999)
UQ qRT-PCR
VTM	0.804 (0.676-0.902)	0.818 (0.688-0.911)	0.812 (0.684-0.907)	0.965 (0.859-0.999)	0.967 (0.851-0.999)	0.966 (0.856-0.999)
10% EDTA blood	0.883 (0.742-0.973)	0.895 (0.754-0.975)	0.888 (0.746-0.973)	0.965 (0.860-0.999)	0.966 (0.851-0.999)	0.966 (0.856-0.999)
All samples	0.847 (0.752-0.917)	0.858 (0.766-0.926)	0.853 (00760-0.922)	0.978 (0.915-0.999)	0.983 (0.919-0.999)	0.981 (0.917-0.999)
^ vs UQ Crude RT-PCR
^^ vs UQ qRT-PCR

## Sheet: 3T2P
SAN	Sample	ACDP	RUQ	Crude										SAN	Sample	ACDP	RUQ	Crude
23-00539-0022	VTM	NEG	NEG	NEG										23-00539-0059	10% EDTA	NEG	NEG	NEG											111	112	121	122	211	212	212	222
23-00539-0016	VTM	NEG	POS	NEG		VTM	ACDP	Pos		Neg				23-00539-0073	10% EDTA	NEG	POS	NEG									VTM	Pop1	25	10	2	0	0	2	5	1
23-00539-0048	VTM	NEG	POS	NEG			RUQ	Pos	Neg	Pos	Neg			23-00539-0071	10% EDTA	POS	NEG	NEG										Pop2	0	0	0	0	0	0	0	25
23-00539-0010	VTM	POS	NEG	NEG		Crude	Pos	25	2	0	5			23-00539-0072	10% EDTA	POS	NEG	POS
23-00539-0018	VTM	POS	NEG	NEG			Neg	10	0	2	1			23-00539-0060	10% EDTA	POS	POS	NEG									10% EDTA	Pop1	19	6	1	1	0	1	0	1
23-00539-0019	VTM	POS	NEG	NEG							45			23-00539-0063	10% EDTA	POS	POS	NEG										Pop2	0	0	0	0	0	0	0	25
23-00539-0023	VTM	POS	NEG	NEG										23-00539-0066	10% EDTA	POS	POS	NEG
23-00539-0044	VTM	POS	NEG	NEG		VTM	ACDP	Pos		Neg				23-00539-0069	10% EDTA	POS	POS	NEG
23-00539-0008	VTM	POS	NEG	POS			RUQ	Pos	Neg	Pos	Neg			23-00539-0074	10% EDTA	POS	POS	NEG
23-00539-0027	VTM	POS	NEG	POS		Crude	Pos	0	0	0	0			23-00539-0077	10% EDTA	POS	POS	NEG									VTM	mu.vect	sd.vect	0.025	0.25	0.5	0.75	0.975	Rhat	n.eff
23-00539-0004	VTM	POS	POS	NEG			Neg	0	0	0	25			23-00539-0050	10% EDTA	POS	POS	POS									Prev1	0.723	0.043	0.636	0.694	0.724	0.753	0.807	1.001	760000
23-00539-0005	VTM	POS	POS	NEG							25			23-00539-0051	10% EDTA	POS	POS	POS									Prev2	0.014	0.013	0	0.004	0.01	0.02	0.05	1.001	2900000
23-00539-0020	VTM	POS	POS	NEG										23-00539-0052	10% EDTA	POS	POS	POS									Se_TestA	0.931	0.022	0.883	0.918	0.934	0.947	0.968	1.001	600000
23-00539-0028	VTM	POS	POS	NEG		10% EDTA	ACDP	Pos		Neg				23-00539-0053	10% EDTA	POS	POS	POS									Se_TestB	0.859	0.07	0.695	0.821	0.869	0.908	0.969	1.001	11000
23-00539-0030	VTM	POS	POS	NEG			RUQ	Pos	Neg	Pos	Neg			23-00539-0054	10% EDTA	POS	POS	POS									Se_TestC	0.679	0.086	0.504	0.623	0.682	0.738	0.839	1.001	440000
23-00539-0031	VTM	POS	POS	NEG		Crude	Pos	19	1	0				23-00539-0055	10% EDTA	POS	POS	POS									Sp_TestA	0.949	0.018	0.909	0.938	0.951	0.961	0.977	1.001	2900000
23-00539-0039	VTM	POS	POS	NEG			Neg	6	1	1	1			23-00539-0056	10% EDTA	POS	POS	POS									Sp_TestB	0.844	0.14	0.471	0.784	0.88	0.945	0.995	1.001	10000
23-00539-0040	VTM	POS	POS	NEG							29			23-00539-0057	10% EDTA	POS	POS	POS									Sp_TestC	0.845	0.115	0.572	0.783	0.866	0.933	0.993	1.003	33000
23-00539-0041	VTM	POS	POS	NEG										23-00539-0058	10% EDTA	POS	POS	POS									covse_000	0.029	0.051	-0.051	-0.002	0.021	0.051	0.157	1.001	9800
23-00539-0045	VTM	POS	POS	NEG		10% EDTA	ACDP	Pos		Neg				23-00539-0061	10% EDTA	POS	POS	POS									covse_001	0.014	0.038	-0.064	-0.007	0.014	0.036	0.089	1.001	37000
23-00539-0001	VTM	POS	POS	POS			RUQ	Pos	Neg	Pos	Neg			23-00539-0062	10% EDTA	POS	POS	POS									covse_010	-0.039	0.061	-0.173	-0.071	-0.036	-0.003	0.074	1.001	25000
23-00539-0002	VTM	POS	POS	POS		Crude	Pos	0	0	0	0			23-00539-0064	10% EDTA	POS	POS	POS									covse_011	-0.004	0.03	-0.062	-0.02	-0.004	0.013	0.055	1.001	8700
23-00539-0006	VTM	POS	POS	POS			Neg	0	0	0	25			23-00539-0065	10% EDTA	POS	POS	POS									covse_100	0.004	0.062	-0.129	-0.028	0.006	0.038	0.124	1.001	5100
23-00539-0007	VTM	POS	POS	POS							25			23-00539-0067	10% EDTA	POS	POS	POS									covse_101	-0.047	0.062	-0.175	-0.081	-0.045	-0.01	0.073	1.001	11000
23-00539-0011	VTM	POS	POS	POS										23-00539-0068	10% EDTA	POS	POS	POS									covse_110	0.006	0.068	-0.133	-0.031	0.007	0.044	0.141	1.001	11000
23-00539-0012	VTM	POS	POS	POS										23-00539-0070	10% EDTA	POS	POS	POS									covse_111	0.036	0.055	-0.049	0.003	0.028	0.063	0.164	1.001	16000
23-00539-0013	VTM	POS	POS	POS										23-00539-0075	10% EDTA	POS	POS	POS									covsp_000	0.027	0.099	-0.123	-0.019	0.011	0.052	0.284	1.001	65000
23-00539-0014	VTM	POS	POS	POS										23-00539-0076	10% EDTA	POS	POS	POS									covsp_001	0.015	0.079	-0.13	-0.021	0.009	0.044	0.198	1.004	15000
23-00539-0015	VTM	POS	POS	POS										23-00539-0079	10% EDTA	POS	POS	POS									covsp_010	-0.038	0.141	-0.355	-0.104	-0.028	0.039	0.221	1.001	160000
23-00539-0017	VTM	POS	POS	POS										UQ-1	10% EDTA	NEG	NEG	NEG									covsp_011	-0.005	0.07	-0.149	-0.032	-0.002	0.026	0.128	1.005	7400
23-00539-0021	VTM	POS	POS	POS										UQ-2	10% EDTA	NEG	NEG	NEG									covsp_100	0.006	0.16	-0.321	-0.069	0.004	0.08	0.338	1.001	5200
23-00539-0024	VTM	POS	POS	POS										UQ-3	10% EDTA	NEG	NEG	NEG									covsp_101	-0.048	0.151	-0.392	-0.116	-0.034	0.034	0.217	1.001	6400
23-00539-0025	VTM	POS	POS	POS										UQ-4	10% EDTA	NEG	NEG	NEG									covsp_110	0.005	0.166	-0.345	-0.071	0.007	0.085	0.337	1.001	12000
23-00539-0026	VTM	POS	POS	POS										UQ-5	10% EDTA	NEG	NEG	NEG									covsp_111	0.037	0.116	-0.119	-0.016	0.016	0.063	0.335	1.001	9900
23-00539-0032	VTM	POS	POS	POS										UQ-6	10% EDTA	NEG	NEG	NEG
23-00539-0033	VTM	POS	POS	POS										UQ-7	10% EDTA	NEG	NEG	NEG									10% EDTA	mu.vect	sd.vect	0.025	0.25	0.5	0.75	0.975	Rhat	n.eff
23-00539-0034	VTM	POS	POS	POS										UQ-8	10% EDTA	NEG	NEG	NEG									Prev1	0.72	0.046	0.629	0.689	0.721	0.751	0.808	1.001	540000
23-00539-0035	VTM	POS	POS	POS										UQ-9	10% EDTA	NEG	NEG	NEG									Prev2	0.014	0.013	0	0.004	0.01	0.02	0.05	1.001	2900000
23-00539-0036	VTM	POS	POS	POS										UQ-10	10% EDTA	NEG	NEG	NEG									Se_TestA	0.934	0.021	0.887	0.921	0.937	0.95	0.97	1.001	2700000
23-00539-0037	VTM	POS	POS	POS										UQ-11	10% EDTA	NEG	NEG	NEG									Se_TestB	0.875	0.079	0.679	0.834	0.889	0.932	0.986	1.001	24000
23-00539-0038	VTM	POS	POS	POS										UQ-12	10% EDTA	NEG	NEG	NEG									Se_TestC	0.682	0.092	0.492	0.623	0.687	0.747	0.848	1.001	280000
23-00539-0042	VTM	POS	POS	POS										UQ-13	10% EDTA	NEG	NEG	NEG									Sp_TestA	0.949	0.018	0.909	0.938	0.951	0.961	0.977	1.001	2900000
23-00539-0043	VTM	POS	POS	POS										UQ-14	10% EDTA	NEG	NEG	NEG									Sp_TestB	0.85	0.151	0.414	0.8	0.894	0.953	0.996	1.002	13000
23-00539-0046	VTM	POS	POS	POS										UQ-15	10% EDTA	NEG	NEG	NEG									Sp_TestC	0.911	0.085	0.688	0.877	0.934	0.97	0.997	1.001	33000
23-00539-0047	VTM	POS	POS	POS										UQ-16	10% EDTA	NEG	NEG	NEG									covse_000	0.041	0.06	-0.046	0.005	0.03	0.065	0.196	1.001	7800
UQ-1	VTM	NEG	NEG	NEG										UQ-17	10% EDTA	NEG	NEG	NEG									covse_001	-0.011	0.034	-0.082	-0.027	-0.009	0.007	0.049	1.001	300000
UQ-2	VTM	NEG	NEG	NEG										UQ-18	10% EDTA	NEG	NEG	NEG									covse_010	-0.025	0.069	-0.179	-0.058	-0.02	0.014	0.096	1.001	12000
UQ-3	VTM	NEG	NEG	NEG										UQ-19	10% EDTA	NEG	NEG	NEG									covse_011	-0.005	0.033	-0.064	-0.022	-0.005	0.011	0.055	1.009	81000
UQ-4	VTM	NEG	NEG	NEG										UQ-20	10% EDTA	NEG	NEG	NEG									covse_100	0.001	0.072	-0.149	-0.034	0.002	0.038	0.139	1.001	14000
UQ-5	VTM	NEG	NEG	NEG										UQ-21	10% EDTA	NEG	NEG	NEG									covse_101	-0.031	0.068	-0.176	-0.067	-0.028	0.008	0.092	1.001	130000
UQ-6	VTM	NEG	NEG	NEG										UQ-22	10% EDTA	NEG	NEG	NEG									covse_110	-0.017	0.074	-0.171	-0.055	-0.015	0.022	0.127	1.001	15000
UQ-7	VTM	NEG	NEG	NEG										UQ-23	10% EDTA	NEG	NEG	NEG									covse_111	0.047	0.061	-0.045	0.008	0.037	0.076	0.195	1.001	30000
UQ-8	VTM	NEG	NEG	NEG										UQ-24	10% EDTA	NEG	NEG	NEG									covsp_000	0.042	0.123	-0.114	-0.014	0.017	0.065	0.374	1.001	14000
UQ-9	VTM	NEG	NEG	NEG										UQ-25	10% EDTA	NEG	NEG	NEG									covsp_001	-0.011	0.076	-0.171	-0.038	-0.006	0.022	0.12	1.002	43000
UQ-10	VTM	NEG	NEG	NEG																							covsp_010	-0.026	0.158	-0.394	-0.089	-0.013	0.055	0.246	1.001	11000
UQ-11	VTM	NEG	NEG	NEG																							covsp_011	-0.005	0.074	-0.149	-0.033	-0.003	0.025	0.126	1.01	240000
UQ-12	VTM	NEG	NEG	NEG																							covsp_100	-0.001	0.184	-0.385	-0.079	0	0.08	0.372	1.001	14000
UQ-13	VTM	NEG	NEG	NEG																							covsp_101	-0.031	0.163	-0.403	-0.096	-0.017	0.052	0.247	1.001	360000
UQ-14	VTM	NEG	NEG	NEG																							covsp_110	-0.016	0.184	-0.41	-0.094	-0.011	0.067	0.356	1.001	8300
UQ-15	VTM	NEG	NEG	NEG																							covsp_111	0.047	0.129	-0.116	-0.013	0.019	0.072	0.392	1.001	36000
UQ-16	VTM	NEG	NEG	NEG
UQ-17	VTM	NEG	NEG	NEG
UQ-18	VTM	NEG	NEG	NEG
UQ-19	VTM	NEG	NEG	NEG
UQ-20	VTM	NEG	NEG	NEG
UQ-21	VTM	NEG	NEG	NEG
UQ-22	VTM	NEG	NEG	NEG
UQ-23	VTM	NEG	NEG	NEG
UQ-24	VTM	NEG	NEG	NEG
UQ-25	VTM	NEG	NEG	NEG
